# Supplementary material for: The thoracic surgery patient’s journey through the hospital – a pilot project on resource consumption and potentials for sustainability
Source: Langenbecks Arch Surg. 2025 Jul 1;410(1):200. doi: 10.1007/s00423-025-03782-w (PMC12213850; doi:10.1007/s00423-025-03782-w)
Supplement: Supplementary file 1 — Supplementary Material 1 Patient product usage across different stages of hospital treatment. [file 423_2025_3782_MOESM1_ESM.xlsx]

## Sheet: General information
Title: The thoracic surgery patient's journey through the hospital – a pilot project on resource consumption and potentials for sustainability
Journal: Langenbeck Archieves of Surgery
Authors : Lena Katharina Knüvener1,2 ; Sebastian Kalverkamp1 ; Jan Spillner1 ; Julia Wallqvist2 ; Wiam Khader2 ; Sebastian Ziemann2 ; Julia Schuler2; Rose Nangah Mankaa3; Marzia Traverso3; Linda Grüßer2*
Affiliations: 1University Hospital RWTH Aachen, Department of Thoracic Surgery, Aachen, Germany; 2University Hospital RWTH Aachen, Department of Anaesthesiology, Aachen, Germany; 3 Institute of Sustainability in Civil Engineering, RWTH Aachen University, Germany
*Corresponding author: Linda Grüßer, MD, MPH; University Hospital RWTH Aachen, Department of Anaesthesiology, Pauwelsstr. 30, 52074 Aachen; lgruesser@ukaachen.de

## Sheet: Table 1
		Total number of disposable products	Total number of reusable products	Total number of products
Outpatient clinic (pre- and postoperative), examinations (pre- and postoperative), preoperative consultation at the anaesthesia clinic	Patient 1	58.17	19	77.17
	Patient 2	68.12	19	87.12
	Patient 3	58.24	16	74.24
	Patient 4	47.16	14	61.16
	Patient 5	42.36	17	59.36
	Mean	54.81	17	71.81
	Median	58.17	17	74.24
	1. Quartile	47.16	16	61.16
	3. Quartile	58.24	19	77.17
	Standard deviation	10.17	2.12	11.59
					Total number of reusable products per day at ward	Total number of disposable products per day at ward	Total number of products per day at ward
	Patient 1	976.82	208	1184.82	12.24	57.46	69.7
	Patient 2	255.99	57	312.99	14.25	64	78.25
Ward	Patient 3	512.57	155	667.57	15.5	51.26	66.76
	Patient 4	173.05	68	241.05	17	43.26	60.26
	Patient 5	260.79	75	335.79	12.5	43.47	55.97
	Mean	435.84	112.6	548.44	14.3	51.89	66.19
	Median	260.79	75	335.79	14.25	51.26	66.76
	1. Quartile	255.99	68	312.99	12.5	43.47	60.26
	3. Quartile	512.57	155	667.57	15.5	57.46	69.7
	Standard deviation	328.1	65.94	391.89	2.01	8.99	8.63
	Patient 1	236.13	34	270.13
	Patient 2	169.1	41	210.1
Anaesthesia + recovery room	Patient 3	227.07	38	265.07
	Patient 4	169.08	35	204.08
	Patient 5	346.08	45	391.08
	Mean	229.49	38.6	268.092
	Median	227.07	38	265.07
	1. Quartile	169.1	35	210.1
	3. Quartile	236.13	41	270.13
	Standard deviation	72.35	4.51	75.17
	Patient 1	266.83	130	396.83
	Patient 2	176.33	123	299.33
Surgery	Patient 3	265.52	126	391.52
	Patient 4	197.67	199	396.67
	Patient 5	220.82	123	343.82
	Mean	225.43	140.2	365.634
	Median	220.82	126	391.52
	1. Quartile	197.67	123	343.82
	3. Quartile	265.52	130	396.67
	Standard deviation	40.39	33	43.24
		Number	Percent
TOTAL product use (all categories) per average patient		1253.98	100
Disposable		945.58	75.41
Reusable		308.4	24.59
